# Supplementary material for: Transcriptional Response of Wolbachia to Dengue Virus Infection in Cells of the Mosquito Aedes aegypti
Source: mSphere. 2021 Jun 30;6(3):e00433-21. doi: 10.1128/mSphere.00433-21 (PMC8265661; doi:10.1128/mSphere.00433-21)
Supplement: TABLE S2 [file msphere.00433-21-st002.xlsx]

## Sheet: Table S2 RNA-Seq reads 
Time point and	Total high-quality reads	Total reads after trimming	Total reads mapped to concatenated	%	Unmapped reads	%	Reads mapped	%
treatment	generated (raw reads)	and quality filtering	reference genome file				to wAlbB
1a-Uninfected	91591598	91590576	89179531	97.3676	2411045	2.63242	33479078	36.553
1b-Uninfected	83836492	83835434	81540470	97.2625	2294964	2.73746	30988687	36.9637
1c-Uninfected	86916632	86915858	84687881	97.4366	2227977	2.56337	31492155	36.2329
6a-Uninfected	92242574	92241274	89737541	97.2857	2503733	2.71433	33970436	36.8278
6b-Uninfected	85727076	85726200	83408168	97.296	2318032	2.70399	30897828	36.0425
6c-Uninfected	80212248	80211240	78089639	97.355	2121601	2.64502	28550926	35.5947
24a-Uninfected	89400792	89399694	87226639	97.5693	2173055	2.43072	25403696	28.4159
24b-Uninfected	89202900	89201898	87024348	97.5589	2177550	2.44115	24754182	27.7507
24c-Uninfected	95950746	95949706	93272416	97.2097	2677290	2.79031	28528670	29.7329
Average	8.83423e+07	88341320	8.60185e+07	97.3706	2.32281e+06	2.62935	2.97851e+07	33.7159
Subtotal	795081058	795071880	774166633		20905247		268065658
1a-Infected	99347832	99346518	96815203	97.452	2531315	2.54797	31470883	31.6779
1b-Infected	91889838	91888586	89460635	97.3577	2427951	2.64228	29777340	32.4059
1c-Infected	89412132	89411110	87193727	97.52	2217383	2.47999	28563829	31.9466
6a-Infected	91117154	91116136	88784624	97.4412	2331512	2.55884	25533882	28.0234
6b-Infected	83319934	83317958	80976523	97.1898	2341435	2.81024	24867468	29.8465
6c-Infected	100188300	100187166	97482366	97.3003	2704800	2.69975	29120332	29.0659
24a-Infected*	100813838	100812616	95484526	94.7149	5328090	5.28514	6825	0.00676999
24b-Infected	97953300	97951522	95660819	97.6614	2290703	2.33861	25521359	26.0551
24c-Infected	80656116	80655230	78545626	97.3844	2109604	2.61558	21189462	26.2717
Average	9.27443e+07	9.2743e+07	9.00449e+07	97.0908	2.36934e+06	2.55474	2.70056e+07	29.1187
Subtotal	834698444	834686842	810404049		24282793		216044555
Total:	1629779502	1629758722	1584570682	97.2273	45188040	2.77268	484117038	29.7048
24a-Infected* was not considered in our analysis of DEGs as we realised this sample was from Aag2.tet cells 24 hpi, which was mixed up with a Aag2.wAlbB 24 hpi sample. Aag2.tet cells were used on the side to test DENV infectivity. The relatively low reads that mapped to the wAlbB genome in the tetracycline-cleared line could be due to very low reminiscent wAlbB cells in some Aag2.tet cells, which…
