# Supplementary material for: Transcriptional Response of Wolbachia to Dengue Virus Infection in Cells of the Mosquito Aedes aegypti
Source: mSphere. 2021 Jun 30;6(3):e00433-21. doi: 10.1128/mSphere.00433-21 (PMC8265661; doi:10.1128/mSphere.00433-21)
Supplement: TABLE S3 [file msphere.00433-21-st003.xlsx]

## Sheet: 1h I vs 6h I
Name	Chromosome	Region	Log₂ fold change	Fold change	P-value	Gene	Product	WO phage location
DEJ70_01555	CP031221	complement(308969..310288)	3.31	9.94	4.2e-05		IS66 family transposase
DEJ70_04070	CP031221	852834..854153	1.57	2.97	0.00861		IS66 family transposase
DEJ70_03190	CP031221	664638..665288	1.14	2.2	0.03	virB8	conjugal transfer protein TraJ / type IV secretion system
DEJ70_06600	CP031221	1357991..1359253	1.05	2.07	0.03		MFS transporter / Major Facilitator Superfamily
dnaQ_2 (DEJ70_05575)	CP031221	1148456..1149160	0.66	1.58	0.01	dnaQ_2	DNA polymerase III subunit epsilon
dapD (DEJ70_01945)	CP031221	complement(393011..393853)	-0.59	-1.51	0.02	dapD	2,3,4,5-tetrahydropyridine-2,6-dicarboxylate N-succinyltransferase
DEJ70_01140	CP031221	complement(213303..214394)	-0.6	-1.51	0.000718		ankyrin repeat domain-containing protein
DEJ70_01875	CP031221	378230..379234	-0.6	-1.52	0.000777		ankyrin repeat domain-containing protein / PRANC domain-containing protein	NA
DEJ70_06115	CP031221	1253127..1253498	-0.6	-1.52	0.000396		glutaredoxin
DEJ70_00840	CP031221	complement(159325..160329)	-0.61	-1.53	6.67e-05		ankyrin repeat domain-containing protein / PRANC domain-containing protein
DEJ70_03795	CP031221	794093..795385	-0.62	-1.54	0.01		cbb3-type cytochrome c oxidase subunit I / membrane protein
DEJ70_06335	CP031221	1297557..1299512	-0.63	-1.54	0.00103	ligA	NAD-dependent DNA ligase LigA
DEJ70_06685	CP031221	1382219..1383256	-0.63	-1.54	1.15e-07		tetratricopeptide repeat protein	wAlbB_WO_like_island_03
DEJ70_04725	CP031221	complement(983379..983942)	-0.63	-1.55	0.02		hypothetical protein
DEJ70_03005	CP031221	complement(626889..627533)	-0.65	-1.56	0.03		hypothetical protein
DEJ70_02545	CP031221	511879..513198	-0.65	-1.57	0.04		IS66 family transposase
DEJ70_00735	CP031221	143267..144544	-0.65	-1.57	0.00317		DUF21 domain-containing protein
DEJ70_03325	CP031221	complement(690812..692215)	-0.65	-1.57	0.000933		2-nitropropane dioxygenase
DEJ70_03995	CP031221	complement(835090..835980)	-0.66	-1.58	0.000602		hypothetical protein
DEJ70_02055	CP031221	418893..419336	-0.66	-1.59	0.01		PAS domain-containing protein
DEJ70_07050	CP031221	1455346..1457016	-0.68	-1.6	3.2e-05		hypothetical protein
mutL_2 (DEJ70_07025)	CP031221	complement(1446341..1448128)	-0.69	-1.62	0.00036	mutL_2	DNA mismatch repair endonuclease MutL
DEJ70_01225	CP031221	231050..231916	-0.72	-1.64	1.85e-05		hypothetical protein
DEJ70_07030	CP031221	1448562..1451162	-0.71	-1.64	0		hypothetical protein
DEJ70_06520	CP031221	1341968..1344265	-0.72	-1.65	0.00319		ankyrin repeat domain-containing protein
DEJ70_07140	CP031221	complement(1478056..1478583)	-0.72	-1.65	5.61e-06		biotin transporter BioY
DEJ70_01435	CP031221	285732..286262	-0.74	-1.66	0.03		DUF2497 domain-containing protein
DEJ70_00200	CP031221	38528..39010	-0.73	-1.66	3.35e-08	ssb	single-stranded DNA-binding protein
DEJ70_02380	CP031221	complement(482200..482667)	-0.77	-1.7	0.0005	bcp	thioredoxin-dependent thiol peroxidase
DEJ70_05070	CP031221	complement(1041141..1041371)	-0.81	-1.75	0.01	rpsQ	30S ribosomal protein S17
DEJ70_02915	CP031221	605782..607461	-0.81	-1.76	9.99e-16		latrotoxin-related protein
glpX (DEJ70_03680)	CP031221	complement(769053..769976)	-0.83	-1.78	0.000126	glpX	class II fructose-bisphosphatase
grpE (DEJ70_05955)	CP031221	1222952..1223512	-0.84	-1.79	6.39e-06	grpE	nucleotide exchange factor GrpE
DEJ70_00355	CP031221	complement(64582..65316)	-0.84	-1.79	9.94e-08		hypothetical protein
tuf_2 (DEJ70_05125)	CP031221	complement(1046105..1047277)	-0.85	-1.8	2.53e-05	tuf_2	elongation factor Tu
DEJ70_06040	CP031221	1240678..1241091	-0.87	-1.83	0.000247		hypothetical protein
DEJ70_04030	CP031221	complement(842678..844615)	-0.88	-1.84	2.89e-15		hypothetical protein
tuf_1 (DEJ70_01780)	CP031221	355475..356647	-0.89	-1.85	1.08e-05	tuf_1	elongation factor Tu
DEJ70_02280	CP031221	458524..459051	-0.9	-1.86	0.000167		demethoxyubiquinone hydroxylase family protein
DEJ70_06130	CP031221	complement(1256585..1257606)	-0.9	-1.87	0.00779		hypothetical protein
DEJ70_02285	CP031221	complement(459179..460411)	-0.9	-1.87	5.5e-06		hypothetical protein
fabG (DEJ70_04955)	CP031221	1026711..1027445	-0.9	-1.87	8.75e-09	fabG	3-oxoacyl-[acyl-carrier-protein] reductase
DEJ70_05945	CP031221	1221578..1221892	-0.92	-1.89	4.37e-05	rpsP	30S ribosomal protein S16
dnaJ (DEJ70_04285)	CP031221	897900..899018	-0.94	-1.92	0.00044	dnaJ	molecular chaperone DnaJ
DEJ70_06665	CP031221	1375568..1377313	-0.95	-1.94	0		hypothetical protein
DEJ70_01215	CP031221	complement(229246..229659)	-1	-2	0.000977		hypothetical protein
DEJ70_06670	CP031221	1377323..1378594	-1.13	-2.18	0		AAA family ATPase
DEJ70_06675	CP031221	1378880..1380235	-1.23	-2.34	0		ankyrin repeat domain-containing protein	wAlbB_WO_like_island_03
DEJ70_03730	CP031221	complement(779478..779915)	-1.26	-2.39	0.04	rnhA	ribonuclease HI
DEJ70_03570	CP031221	complement(746974..747678)	-1.33	-2.52	0.01		F0F1 ATP synthase subunit C
DEJ70_01360	CP031221	272655..272882	-1.39	-2.62	0.01		hypothetical protein
DEJ70_06295	CP031221	complement(1290752..1291126)	-1.45	-2.73	0.00503		hypothetical protein
DEJ70_06680	CP031221	1380329..1382152	-1.5	-2.83	0		hypothetical protein
DEJ70_00260	CP031221	50219..50473	-2.11	-4.31	0.00165		hypothetical protein

## Sheet: 6h I vs 24h I
Name	Chromosome	Region	Log₂ fold change	Fold change	P-value	Gene	Product	WO phage location
DEJ70_02530	CP031221	509707..510012	6.27	77.25	0.03		transposase
DEJ70_00480	CP031221	complement(89416..89940)	2.38	5.2	0.00231		IS3 family transposase
DEJ70_06570	CP031221	1353380..1353720	1.9	3.73	0.04		ankyrin repeat domain-containing protein
DEJ70_05215	CP031221	1061880..1062368	1.66	3.17	0.03	ruvC	crossover junction endodeoxyribonuclease RuvC
DEJ70_01505	CP031221	complement(299007..299393)	1.67	3.17	0.01		hypothetical protein
DEJ70_02160	CP031221	437678..438355	1.41	2.65	0.04		O-methyltransferase
rpsR (DEJ70_00915)	CP031221	174858..175136	1.37	2.59	0.04	rpsR	30S ribosomal protein S18
rsfS (DEJ70_00295)	CP031221	complement(57145..57471)	1.35	2.55	0.000102	rsfS	ribosome silencing factor
DEJ70_04495	CP031221	complement(937104..937487)	1.28	2.42	0.04		hypothetical protein
DEJ70_06750	CP031221	complement(1398223..1399158)	1.24	2.35	0.00939		hypothetical protein
DEJ70_04935	CP031221	complement(1022065..1023261)	1.21	2.31	0.01		hypothetical protein
ltrA_28 (DEJ70_03915)	CP031221	complement(820232..821524)	1.07	2.09	0.00583	ltrA_28	group II intron reverse transcriptase/maturase
DEJ70_06390	CP031221	complement(1307500..1307877)	1.04	2.06	0.01		ferredoxin family protein
DEJ70_00470	CP031221	complement(88418..88939)	0.95	1.94	0.04		hypothetical protein
DEJ70_03695	CP031221	772169..772906	0.92	1.89	1.09e-05		ABC transporter ATP-binding protein
DEJ70_05570	CP031221	1147782..1148441	0.9	1.87	0.000289		Tim44 domain-containing protein
DEJ70_07050	CP031221	1455346..1457016	0.85	1.81	1.68e-07		hypothetical protein
DEJ70_07035	CP031221	1451283..1452023	0.8	1.75	0.05		NTP transferase domain-containing protein
DEJ70_01155	CP031221	216331..216903	0.79	1.73	0.01		NifU family protein
rnpB (DEJ70_01630)	CP031221	327322..327670	0.79	1.73	0	rnpB	RNase_P_RNA / ncRNA / RNase P RNA component class A (RNA Polymerase)
DEJ70_00500	CP031221	90925..91719	0.75	1.68	0.04		diaminopimelate epimerase
DEJ70_05800	CP031221	1193719..1195044	0.75	1.68	0.00175		hypothetical protein
DEJ70_03525	CP031221	complement(737528..738022)	0.74	1.67	0.00043		AAA family ATPase
DEJ70_03130	CP031221	complement(652580..652836)	0.7	1.62	0.04		hypothetical protein
DEJ70_06420	CP031221	1314559..1315632	0.68	1.6	0.000524		hypothetical protein
DEJ70_05735	CP031221	complement(1179996..1180412)	0.68	1.6	0.04		Na(+)/H(+) antiporter subunit B
DEJ70_00625	CP031221	complement(118373..119377)	0.68	1.6	8.73e-06		hypothetical protein
DEJ70_01400	CP031221	complement(281450..281905)	0.67	1.59	8.02e-13		Hsp20/alpha crystallin family protein
xth (DEJ70_05365)	CP031221	1095328..1096155	0.66	1.58	0.05	xth	exodeoxyribonuclease III
DEJ70_07085	CP031221	complement(1464529..1465428)	0.66	1.58	0.0048		DMT family transporter
DEJ70_01680	CP031221	complement(335653..336126)	0.65	1.57	2.22e-15		hypothetical protein
yajC (DEJ70_04660)	CP031221	971989..972402	0.63	1.55	0.00257	yajC	preprotein translocase subunit YajC / Sec pathway
DEJ70_03605	CP031221	753127..753633	0.62	1.53	0.02	coaD	pantetheine-phosphate adenylyltransferase
gatC (DEJ70_04305)	CP031221	complement(902563..902916)	0.62	1.53	0.00768	gatC	Asp-tRNA(Asn)/Glu-tRNA(Gln) amidotransferase subunit GatC
DEJ70_01545	CP031221	306792..307571	0.6	1.52	0.04		SDR family oxidoreductase
DEJ70_06765	CP031221	1399853..1401106	0.6	1.52	0.000186	nuoF	NADH-quinone oxidoreductase subunit NuoF
DEJ70_06910	CP031221	complement(1424578..1425129)	0.61	1.52	0.00777		hypothetical protein
ltrA_20 (DEJ70_03255)	CP031221	677891..679162	0.59	1.5	0.00667	ltrA_20	group II intron reverse transcriptase/maturase
DEJ70_05030	CP031221	complement(1037700..1038212)	-0.6	-1.51	0.02	rpsE	30S ribosomal protein S5
DEJ70_01420	CP031221	complement(283435..283884)	-0.6	-1.51	2.57e-05	rpsI	30S ribosomal protein S9
rpsB (DEJ70_04650)	CP031221	complement(970785..971600)	-0.59	-1.51	3.69e-10	rpsB	30S ribosomal protein S2
DEJ70_04540	CP031221	complement(946962..948233)	-0.61	-1.52	0.04		MFS transporter
DEJ70_01560	CP031221	complement(310425..313253)	-0.6	-1.52	0.00154		hypothetical protein
DEJ70_05020	CP031221	complement(1035894..1037222)	-0.61	-1.52	0.00182	secY	preprotein translocase subunit SecY / Sec pathway
DEJ70_02285	CP031221	complement(459179..460411)	-0.63	-1.54	0.0099		hypothetical protein
DEJ70_04810	CP031221	997957..998697	-0.64	-1.55	0.00159		YebC/PmpR family DNA-binding transcriptional regulator
DEJ70_04145	CP031221	complement(868424..868981)	-0.65	-1.57	0.00196		hypothetical protein
DEJ70_02050	CP031221	417920..418681	-0.66	-1.58	0.04		hypothetical protein
DEJ70_04570	CP031221	complement(953709..955727)	-0.68	-1.6	0.00466		type IV secretory system conjugative DNA transfer family protein
DEJ70_04190	CP031221	complement(876072..877085)	-0.69	-1.62	0.03	obgE	GTPase ObgE
rplU (DEJ70_05180)	CP031221	1057667..1057969	-0.7	-1.63	0.00341	rplU	50S ribosomal protein L21
DEJ70_00390	CP031221	70510..71292	-0.72	-1.65	0.00963		ABC transporter permease
DEJ70_03425	CP031221	complement(715760..716779)	-0.73	-1.66	1.52e-11		hypothetical protein
DEJ70_00565	CP031221	complement(101824..103029)	-0.74	-1.67	0.03	ispD	2-C-methyl-D-erythritol 4-phosphate cytidylyltransferase
DEJ70_02020	CP031221	410249..411004	-0.74	-1.67	1.16e-05		hypothetical protein
DEJ70_00020	CP031221	complement(3247..3756)	-0.76	-1.69	0.00639		hypothetical protein
fabG (DEJ70_04955)	CP031221	1026711..1027445	-0.75	-1.69	0.00111	fabG	3-oxoacyl-[acyl-carrier-protein] reductase
DEJ70_06680	CP031221	1380329..1382152	-0.78	-1.72	1.48e-06		hypothetical protein
DEJ70_01225	CP031221	231050..231916	-0.78	-1.72	5.86e-08		hypothetical protein
ssrA (DEJ70_04175)	CP031221	complement(873737..874071)	-0.78	-1.72	0.00551	ssrA	transfer-messenger RNA / tmRNA
DEJ70_03710	CP031221	774093..774749	-0.79	-1.73	2.66e-07		exopolysaccharide biosynthesis protein
DEJ70_02770	CP031221	569947..574443	-0.8	-1.74	1.46e-06		tetratricopeptide repeat protein	wAlbB_WO_like_island_01
DEJ70_06695	CP031221	1387613..1388164	-0.8	-1.74	0.000616		latrotoxin-related protein	wAlbB_WO_like_island_03
DEJ70_02565	CP031221	complement(515682..517427)	-0.82	-1.76	1.06e-13		type I secretion system permease/ATPase
DEJ70_05645	CP031221	complement(1162598..1162849)	-0.83	-1.77	0.01		cold-shock protein
dnaJ (DEJ70_04285)	CP031221	897900..899018	-0.86	-1.81	0.00484	dnaJ	molecular chaperone DnaJ
DEJ70_05060	CP031221	complement(1040446..1040763)	-0.86	-1.81	0.03	rplX	50S ribosomal protein L24
bfr (DEJ70_04215)	CP031221	complement(880295..880771)	-0.88	-1.84	0.00224	bfr	bacterioferritin
DEJ70_04435	CP031221	926905..928230	-0.89	-1.86	9.2e-06		ankyrin repeat domain-containing protein
DEJ70_01575	CP031221	complement(316110..317555)	-0.93	-1.9	6.16e-06		DUF350 domain-containing protein
DEJ70_05035	CP031221	complement(1038225..1038596)	-0.93	-1.91	0.000367	rplR	50S ribosomal protein L18
DEJ70_03750	CP031221	complement(783867..785378)	-0.96	-1.95	0.00017		HlyD family type I secretion periplasmic adaptor subunit
DEJ70_02000	CP031221	complement(406868..408001)	-0.96	-1.95	0		hypothetical protein
DEJ70_04030	CP031221	complement(842678..844615)	-0.98	-1.98	4.99e-11		hypothetical protein
DEJ70_05785	CP031221	1186869..1187741	-0.99	-1.99	0.000417		protease modulator HflC
DEJ70_05095	CP031221	complement(1043024..1043308)	-1.09	-2.13	2.96e-08	rpsS	30S ribosomal protein S19
DEJ70_04565	CP031221	complement(952996..953608)	-1.22	-2.33	7.53e-06		P44/Msp2 family outer membrane protein
DEJ70_02965	CP031221	complement(619281..620018)	-1.28	-2.43	0.02	rpsQ	30S ribosomal protein S17
DEJ70_06040	CP031221	1240678..1241091	-1.29	-2.44	7.53e-10	rpsQ	30S ribosomal protein S17
tuf_1 (DEJ70_01780)	CP031221	355475..356647	-1.3	-2.46	0	tuf_1	elongation factor Tu
tuf_2 (DEJ70_05125)	CP031221	complement(1046105..1047277)	-1.32	-2.5	0	tuf_2	elongation factor Tu
DEJ70_05070	CP031221	complement(1041141..1041371)	-1.39	-2.63	0.00282	rpsQ	30S ribosomal protein S17
ispH (DEJ70_00175)	CP031221	34339..35265	-1.67	-3.19	0.04	ispH	4-hydroxy-3-methylbut-2-enyl diphosphate reductase
DEJ70_02300	CP031221	complement(463079..463399)	-1.7	-3.26	7.39e-10	TrbC/VirB2	TrbC/VirB2 family protein / type IV secretory system
DEJ70_05945	CP031221	1221578..1221892	-1.73	-3.32	1.39e-05	rpsP	30S ribosomal protein S16
DEJ70_05075	CP031221	complement(1041364..1041567)	-1.8	-3.48	0.00767	rpmC	50S ribosomal protein L29
DEJ70_05050	CP031221	complement(1039582..1039890)	-1.88	-3.67	0.04	rpsN	30S ribosomal protein S14
DEJ70_04465	CP031221	complement(932835..933221)	-1.95	-3.86	0.00741	IscA	iron-sulfur cluster assembly accessory protein
DEJ70_06515	CP031221	complement(1340519..1341772)	-2.06	-4.18	0.01		sodium:proton antiporter
DEJ70_05585	CP031221	1149879..1150583	-2.31	-4.96	0.0017		transposase
DEJ70_03375	CP031221	701679..702038	-2.63	-6.21	0.00627		hypothetical protein
DEJ70_00740	CP031221	144554..144811	-2.9	-7.44	0.00595		DUF2312 domain-containing protein
DEJ70_02655	CP031221	complement(538270..538452)	-3.4	-10.55	0.0045		hypothetical protein

## Sheet: 1h I vs 24h I
Name	Chromosome	Region	Log₂ fold change	Fold change	P-value	Gene	Product	WO phage location
DEJ70_00480	CP031221	complement(89416..89940)	3.25	9.5	6.15e-05		IS3 family transposase
DEJ70_02160	CP031221	437678..438355	2.34	5.06	0.01		O-methyltransferase
DEJ70_04495	CP031221	complement(937104..937487)	1.81	3.51	0.0032		hypothetical protein
ltrA_28 (DEJ70_03915)	CP031221	complement(820232..821524)	1.34	2.53	0.00821	ltrA_28	group II intron reverse transcriptase/maturase
DEJ70_05105	CP031221	complement(1044137..1044424)	1.12	2.17	0.05	rplW	50S ribosomal protein L23
DEJ70_06615	CP031221	1362797..1364050	1.04	2.06	0.01		sodium:proton antiporter
DEJ70_00500	CP031221	90925..91719	1.03	2.04	0.01		diaminopimelate epimerase
DEJ70_04935	CP031221	complement(1022065..1023261)	1	2	0.02		hypothetical protein
DEJ70_04200	CP031221	complement(878338..878652)	0.99	1.98	0.04		hypothetical protein
DEJ70_05735	CP031221	complement(1179996..1180412)	0.95	1.94	0.00844		Na(+)/H(+) antiporter subunit B
DEJ70_04910	CP031221	1016129..1016926	0.83	1.78	0.01		ATP-binding protein
DEJ70_01175	CP031221	220637..221911	0.8	1.74	0.01		amino acid permease
DEJ70_03695	CP031221	772169..772906	0.79	1.73	0.00287		ABC transporter ATP-binding protein
DEJ70_01470	CP031221	290959..291276	0.79	1.72	0.00368		hypothetical protein
ubiH (DEJ70_03590)	CP031221	750610..751767	0.75	1.68	0.00509	ubiH	2-octaprenyl-6-methoxyphenyl hydroxylase
DEJ70_01155	CP031221	216331..216903	0.73	1.65	0.02		NifU family protein
DEJ70_02230	CP031221	complement(449505..450116)	0.72	1.65	0.00198	rplY	50S ribosomal protein L25 / general stress protein Ctc
DEJ70_05120	CP031221	complement(1045770..1046090)	0.7	1.63	0.01	rpsJ	30S ribosomal protein S10
ltrA_20 (DEJ70_03255)	CP031221	677891..679162	0.7	1.62	0.00853	ltrA_20	group II intron reverse transcriptase/maturase
DEJ70_05570	CP031221	1147782..1148441	0.69	1.61	0.00772		Tim44 domain-containing protein
DEJ70_01615	CP031221	324978..325418	0.68	1.6	0.03		hypothetical protein
rnpB (DEJ70_01630)	CP031221	327322..327670	0.66	1.58	0.002	rnpB	RNase_P_RNA / ncRNA / RNase P RNA component class A (RNA Polymerase)
DEJ70_07100	CP031221	complement(1470056..1470526)	0.62	1.53	0.00236		hypothetical protein
DEJ70_06420	CP031221	1314559..1315632	0.6	1.51	0.00702		hypothetical protein
DEJ70_02250	CP031221	complement(452132..453016)	0.59	1.51	0.05	rsmH	16S rRNA (cytosine(1402)-N(4))-methyltransferase RsmH
DEJ70_03525	CP031221	complement(737528..738022)	0.59	1.5	0.02		AAA family ATPase
DEJ70_02650	CP031221	complement(536798..538240)	-0.59	-1.51	1.87e-06		hypothetical protein
DEJ70_06965	CP031221	1433142..1434590	-0.6	-1.52	0.02		cation:proton antiporter
DEJ70_01000	CP031221	complement(186738..187991)	-0.61	-1.52	0.02	folP	dihydropteroate synthase
DEJ70_01285	CP031221	249187..252420	-0.61	-1.53	0.00271		conjugal transfer protein / type IV secretion system protein
DEJ70_00020	CP031221	complement(3247..3756)	-0.62	-1.53	0.04		hypothetical protein
virB11 (DEJ70_04575)	CP031221	complement(955858..956844)	-0.61	-1.53	0.00608	virB11	P-type DNA transfer ATPase VirB11 / type IV secretion system
DEJ70_02030	CP031221	412712..413446	-0.62	-1.53	0.02		hypothetical protein
DEJ70_07030	CP031221	1448562..1451162	-0.63	-1.54	7.3e-07		ankyrin repeat domain-containing protein	wAlbB_WO_like_island_04
DEJ70_05430	CP031221	1112581..1113915	-0.63	-1.55	0.02		sodium:alanine symporter family protein
DEJ70_05435	CP031221	1113918..1115384	-0.63	-1.55	4.43e-05		amino acid carrier protein
DEJ70_06335	CP031221	1297557..1299512	-0.64	-1.56	0.00444	ligA	NAD-dependent DNA ligase LigA
DEJ70_02850	CP031221	595879..597255	-0.64	-1.56	0.00379		PleD family two-component system response regulator
bfr (DEJ70_04215)	CP031221	complement(880295..880771)	-0.64	-1.56	0.04	bfr	bacterioferritin
maf (DEJ70_04020)	CP031221	complement(841752..842342)	-0.64	-1.56	0.00399	maf	septum formation protein Maf
DEJ70_02565	CP031221	complement(515682..517427)	-0.64	-1.56	1.02e-05		type I secretion system permease/ATPase
DEJ70_03425	CP031221	complement(715760..716779)	-0.64	-1.56	7.52e-05		hypothetical protein
DEJ70_04580	CP031221	complement(956846..958357)	-0.65	-1.57	0.000629		TrbI/VirB10 family protein / type IV secretion system
DEJ70_01275	CP031221	243845..246235	-0.66	-1.58	0.00415		type IV secretion system protein
DEJ70_04040	CP031221	846232..847749	-0.67	-1.59	0.0099		hypothetical protein
DEJ70_04810	CP031221	997957..998697	-0.67	-1.59	0.00383		YebC/PmpR family DNA-binding transcriptional regulator
DEJ70_03795	CP031221	794093..795385	-0.67	-1.6	0.04		cbb3-type cytochrome c oxidase subunit I / membrane protein
DEJ70_01700	CP031221	338367..339137	-0.68	-1.6	0.04		polysaccharide deacetylase family protein
virB9_1 (DEJ70_04585)	CP031221	complement(958374..959159)	-0.69	-1.61	0.0084	virB9	P-type conjugative transfer protein VirB / type IV secretion system
DEJ70_05025	CP031221	complement(1037226..1037696)	-0.69	-1.61	0.00268	rplO	50S ribosomal protein L15
DEJ70_00200	CP031221	38528..39010	-0.69	-1.61	0.00703	ssb	single-stranded DNA-binding protein
DEJ70_05020	CP031221	complement(1035894..1037222)	-0.7	-1.62	0.000152	secY	preprotein translocase subunit SecY / Sec pathway
lepB (DEJ70_04450)	CP031221	929848..930630	-0.69	-1.62	0.0079	lepB	signal peptidase I / Sec pathway
DEJ70_00390	CP031221	70510..71292	-0.71	-1.63	0.01		ABC transporter permease
DEJ70_01140	CP031221	complement(213303..214394)	-0.7	-1.63	0.00351		ankyrin repeat domain-containing protein
DEJ70_04675	CP031221	974847..975593	-0.71	-1.63	0.000162		hypothetical protein
rimM (DEJ70_00590)	CP031221	108487..108987	-0.71	-1.64	0.03	rimM	16S rRNA processing protein RimM
DEJ70_05630	CP031221	complement(1157705..1158703)	-0.71	-1.64	3.89e-06		hypothetical protein
DEJ70_04060	CP031221	850907..851998	-0.72	-1.65	0.02	prfA	peptide chain release factor 1
virB9_2 (DEJ70_06825)	CP031221	complement(1410865..1411650)	-0.73	-1.65	5.25e-05	virB9_2	P-type conjugative transfer protein VirB9 / type IV secretion system
DEJ70_06610	CP031221	complement(1360304..1362601)	-0.73	-1.66	0.000366		ankyrin repeat domain-containing protein
DEJ70_02515	CP031221	complement(506807..507808)	-0.73	-1.66	0.00483		hypothetical protein
DEJ70_02020	CP031221	410249..411004	-0.73	-1.66	0.02		hypothetical protein
rpsB (DEJ70_04650)	CP031221	complement(970785..971600)	-0.73	-1.66	3.34e-08	rpsB	30S ribosomal protein S2
DEJ70_05205	CP031221	1060345..1061004	-0.74	-1.67	0.05		TenA family transcriptional regulator
DEJ70_03005	CP031221	complement(626889..627533)	-0.74	-1.67	0.04		hypothetical protein
DEJ70_07140	CP031221	complement(1478056..1478583)	-0.74	-1.67	0.000474		biotin transporter BioY
DEJ70_01270	CP031221	241254..243827	-0.75	-1.68	4.34e-06		conjugal transfer protein TraH / type IV secretion system
DEJ70_04415	CP031221	complement(921352..922509)	-0.76	-1.69	0.0032		ankyrin repeat domain-containing protein
DEJ70_06035	CP031221	1240067..1240594	-0.75	-1.69	0.00341		phospholipase D family protein
DEJ70_04435	CP031221	926905..928230	-0.77	-1.7	0.000667		ankyrin repeat domain-containing protein
rplU (DEJ70_05180)	CP031221	1057667..1057969	-0.77	-1.7	0.0028	rplU	50S ribosomal protein L21
DEJ70_02050	CP031221	417920..418681	-0.78	-1.71	0.02		hypothetical protein
DEJ70_03325	CP031221	complement(690812..692215)	-0.77	-1.71	0.00203		2-nitropropane dioxygenase
DEJ70_02975	CP031221	621885..622757	-0.78	-1.71	0.01	secF	protein translocase subunit SecF / Sec pathway
DEJ70_02685	CP031221	544164..544688	-0.77	-1.71	0.02		cytochrome c family protein
DEJ70_05060	CP031221	complement(1040446..1040763)	-0.81	-1.76	0.05	rplX	50S ribosomal protein L24
DEJ70_02870	CP031221	599231..600298	-0.82	-1.77	5.99e-05		hypothetical protein
DEJ70_02380	CP031221	complement(482200..482667)	-0.82	-1.77	0.00117	bcp	thioredoxin-dependent thiol peroxidase
sdhC (DEJ70_05700)	CP031221	complement(1172454..1172831)	-0.83	-1.78	0.05	sdhC	succinate dehydrogenase, cytochrome b556 subunit
DEJ70_04625	CP031221	966370..967338	-0.83	-1.78	5.01e-06		hypothetical protein
DEJ70_03710	CP031221	774093..774749	-0.83	-1.78	7.51e-08		exopolysaccharide biosynthesis protein
DEJ70_00145	CP031221	27663..28640	-0.85	-1.8	0.000238		quinone oxidoreductase
bamA (DEJ70_00430)	CP031221	complement(80373..82703)	-0.85	-1.8	3.75e-08	bamA	outer membrane protein assembly factor BamA
DEJ70_03495	CP031221	complement(729335..731095)	-0.86	-1.82	0.00611		DnaJ domain-containing protein
DEJ70_01420	CP031221	complement(283435..283884)	-0.86	-1.82	1.39e-09	rpsI	30S ribosomal protein S9
DEJ70_06695	CP031221	1387613..1388164	-0.87	-1.83	6.29e-05		latrotoxin-related protein
DEJ70_01560	CP031221	complement(310425..313253)	-0.88	-1.84	7.51e-05		hypothetical protein
DEJ70_05030	CP031221	complement(1037700..1038212)	-0.9	-1.86	0.000114	rpsE	30S ribosomal protein S5
mutL_2 (DEJ70_07025)	CP031221	complement(1446341..1448128)	-0.9	-1.87	5.33e-09	mutL_2	DNA mismatch repair endonuclease MutL
DEJ70_04785	CP031221	complement(993910..994128)	-0.91	-1.88	0.03		BolA/IbaG family iron-sulfur metabolism protein
DEJ70_02770	CP031221	569947..574443	-0.93	-1.9	1.35e-05		tetratricopeptide repeat protein	wAlbB_WO_like_island_01
DEJ70_01875	CP031221	378230..379234	-0.94	-1.91	1.29e-05		ankyrin repeat domain-containing protein / PRANC domain-containing protein	NA
DEJ70_04145	CP031221	complement(868424..868981)	-0.94	-1.91	7.84e-06		hypothetical protein
DEJ70_06685	CP031221	1382219..1383256	-0.95	-1.93	7.57e-08		tetratricopeptide repeat protein	wAlbB_WO_like_island_03
DEJ70_00355	CP031221	complement(64582..65316)	-0.95	-1.93	2.94e-09		hypothetical protein
DEJ70_05185	CP031221	1057980..1058249	-0.96	-1.95	0.03	rpmA	50S ribosomal protein L27
grxD (DEJ70_04780)	CP031221	complement(993570..993893)	-0.96	-1.95	0.01	grxD	Grx4 family monothiol glutaredoxin
DEJ70_02220	CP031221	447400..448719	-0.98	-1.97	0.04		IS66 family transposase
DEJ70_03585	CP031221	complement(749813..750448)	-0.98	-1.97	0.04		hypothetical protein
DEJ70_06130	CP031221	complement(1256585..1257606)	-0.99	-1.99	0.02		hypothetical protein
DEJ70_06075	CP031221	complement(1246234..1247145)	-1	-1.99	0.02		ankyrin repeat domain-containing protein
DEJ70_04815	CP031221	998694..999752	-0.99	-1.99	0.01		M23 family metallopeptidase
DEJ70_02225	CP031221	complement(448951..449505)	-1.01	-2.01	0.04		aminoacyl-tRNA hydrolase
DEJ70_03060	CP031221	complement(638903..641116)	-1.02	-2.03	6.32e-06		TonB-dependent receptor
DEJ70_00600	CP031221	109614..110306	-1.02	-2.03	0.00263		inositol monophosphatase family protein
DEJ70_02280	CP031221	458524..459051	-1.03	-2.03	0.00151		demethoxyubiquinone hydroxylase family protein
DEJ70_03995	CP031221	complement(835090..835980)	-1.02	-2.03	1.56e-08		hypothetical protein
ybeY (DEJ70_01665)	CP031221	complement(333380..333838)	-1.03	-2.04	0.03	ybeY	rRNA maturation RNase YbeY
DEJ70_01575	CP031221	complement(316110..317555)	-1.03	-2.04	6.28e-07		DUF350 domain-containing protein
DEJ70_04570	CP031221	complement(953709..955727)	-1.04	-2.05	0.000137	virD4	type IV secretory system conjugative DNA transfer family protein
DEJ70_00840	CP031221	complement(159325..160329)	-1.04	-2.05	1.16e-06		ankyrin repeat domain-containing protein / PRANC domain-containing protein
DEJ70_00395	CP031221	71285..71986	-1.05	-2.07	0.01		ATP-binding cassette domain-containing protein
DEJ70_02390	CP031221	complement(483642..484664)	-1.05	-2.08	0.04		UDP-N-acetylglucosamine--N-acetylmuramyl-(pentapeptide) pyrophosphoryl-undecaprenol N-acetylglucosamine transferase
DEJ70_05645	CP031221	complement(1162598..1162849)	-1.12	-2.18	0.000542		Cold-shock protein
DEJ70_05035	CP031221	complement(1038225..1038596)	-1.15	-2.22	4.78e-09	rplR	50S ribosomal protein L18
DEJ70_00690	CP031221	134615..135487	-1.17	-2.25	0.01		peptidylprolyl isomerase
DEJ70_02820	CP031221	585756..587075	-1.19	-2.28	0.02		IS66 family transposase
DEJ70_05740	CP031221	complement(1180405..1180932)	-1.19	-2.28	0.00798		DUF4040 domain-containing protein
ssrA (DEJ70_04175)	CP031221	complement(873737..874071)	-1.2	-2.3	2.52e-08	ssrA	transfer-messenger RNA
glpX (DEJ70_03680)	CP031221	complement(769053..769976)	-1.21	-2.32	0.00019	glpX	class II fructose-bisphosphatase
DEJ70_02000	CP031221	complement(406868..408001)	-1.22	-2.33	0		hypothetical protein
grpE (DEJ70_05955)	CP031221	1222952..1223512	-1.22	-2.34	8.4e-11	grpE	nucleotide exchange factor GrpE
DEJ70_01225	CP031221	231050..231916	-1.28	-2.43	0		hypothetical protein
DEJ70_03750	CP031221	complement(783867..785378)	-1.29	-2.44	5.62e-07		HlyD family type I secretion periplasmic adaptor subunit
lspA (DEJ70_06105)	CP031221	complement(1251651..1252127)	-1.32	-2.49	0.02	IspA	signal peptidase II / Sec pathway
DEJ70_02965	CP031221	complement(619281..620018)	-1.32	-2.5	0.03	glnA	glutamine synthetase
DEJ70_05095	CP031221	complement(1043024..1043308)	-1.37	-2.58	2.22e-16	rpsS	30S ribosomal protein S19
DEJ70_03945	CP031221	complement(825971..826705)	-1.41	-2.65	0.000279		hypothetical protein
DEJ70_05075	CP031221	complement(1041364..1041567)	-1.42	-2.67	0.03	rpmC	50S ribosomal protein L29
DEJ70_02545	CP031221	511879..513198	-1.45	-2.73	0.00257		IS66 family transposase
DEJ70_01290	CP031221	252404..253033	-1.48	-2.78	0.05		hypothetical protein
fabG (DEJ70_04955)	CP031221	1026711..1027445	-1.52	-2.87	2.37e-08	fabG	3-oxoacyl-[acyl-carrier-protein] reductase
DEJ70_05785	CP031221	1186869..1187741	-1.57	-2.97	2.39e-08		protease modulator HflC
DEJ70_06915	CP031221	1425521..1426540	-1.58	-2.98	0.000399		Mrp/NBP35 family ATP-binding protein
dnaJ (DEJ70_04285)	CP031221	897900..899018	-1.6	-3.03	1.3e-10	dnaJ	molecular chaperone DnaJ
DEJ70_05070	CP031221	complement(1041141..1041371)	-1.82	-3.54	3.51e-06	rpsQ	30S ribosomal protein S17
tuf_2 (DEJ70_05125)	CP031221	complement(1046105..1047277)	-1.84	-3.57	0	tuf_2	elongation factor Tu
DEJ70_06040	CP031221	1240678..1241091	-1.85	-3.59	0		hypothetical protein
tuf_1 (DEJ70_01780)	CP031221	355475..356647	-1.85	-3.61	0	tuf_1	elongation factor Tu
DEJ70_05585	CP031221	1149879..1150583	-1.98	-3.95	0.00597		transposase
ispH (DEJ70_00175)	CP031221	34339..35265	-2.07	-4.2	0.00804	ispH	4-hydroxy-3-methylbut-2-enyl diphosphate reductase
DEJ70_05945	CP031221	1221578..1221892	-2.42	-5.36	9.23e-12	rpsP	30S ribosomal protein S16
DEJ70_03375	CP031221	701679..702038	-2.67	-6.37	0.00372		hypothetical protein
DEJ70_05050	CP031221	complement(1039582..1039890)	-2.79	-6.89	0.000522	rpsN	30S ribosomal protein S14
DEJ70_05485	CP031221	1125404..1125895	-3.02	-8.09	0.000254	mutS	DNA mismatch repair protein MutS
DEJ70_00740	CP031221	144554..144811	-3.52	-11.48	0.000208		DUF2312 domain-containing protein
