# Supplementary material for: Transcriptional Response of Wolbachia to Dengue Virus Infection in Cells of the Mosquito Aedes aegypti
Source: mSphere. 2021 Jun 30;6(3):e00433-21. doi: 10.1128/mSphere.00433-21 (PMC8265661; doi:10.1128/mSphere.00433-21)
Supplement: TABLE S4 [file msphere.00433-21-st004.xlsx]

## Sheet: 1h I vs 1h UI
Name	Chromosome	Region	Log₂ fold change	Fold change	P-value	Gene	Product	WO phage location
DEJ70_05485	CP031221	1125404..1125895	1.7	3.24	0.01		DNA mismatch repair protein MutS
DEJ70_03730	CP031221	complement(779478..779915)	1.29	2.44	0.05	rnhA	ribonuclease HI
DEJ70_00395	CP031221	71285..71986	0.91	1.88	0.00479		ATP-binding cassette domain-containing protein
DEJ70_05740	CP031221	complement(1180405..1180932)	0.87	1.82	0.02		DUF4040 domain-containing protein
DEJ70_05480	CP031221	complement(1124553..1125311)	0.85	1.8	0.03	rlmB	23S rRNA (guanosine(2251)-2'-O)-methyltransferase RlmB
DEJ70_02925	CP031221	complement(608913..609800)	0.82	1.77	0.01		4-hydroxybenzoate octaprenyltransferase
ltrA_1 (DEJ70_00085)	CP031221	17751..19022	0.79	1.73	0.04	ltrA_1	group II intron reverse transcriptase/maturase
DEJ70_01370	CP031221	273373..273849	0.78	1.72	0.000886		FoF1-type ATP synthase
DEJ70_02545	CP031221	511879..513198	0.71	1.64	0.04		IS66 family transposase
DEJ70_01560	CP031221	complement(310425..313253)	0.7	1.62	0.000145		hypothetical protein
DEJ70_01125	CP031221	208830..209591	0.7	1.62	0.000252		cytochrome c1
dnaJ (DEJ70_04285)	CP031221	897900..899018	0.69	1.61	0.00426	dnaJ	molecular chaperone DnaJ
grpE (DEJ70_05955)	CP031221	1222952..1223512	0.66	1.58	0.000251	grpE	nucleotide exchange factor GrpE
DEJ70_07065	CP031221	1459788..1460837	0.63	1.55	0.01		aminotransferase class I/II-fold pyridoxal phosphate-dependent enzyme	wAlbB_WO_like_island_04
DEJ70_04570	CP031221	complement(953709..955727)	0.63	1.54	0.00487	virD4	type IV secretory system conjugative DNA transfer family protein
DEJ70_02715	CP031221	549036..550883	0.61	1.53	0.000929	nuoL	NADH-quinone oxidoreductase subunit L
DEJ70_05030	CP031221	complement(1037700..1038212)	0.61	1.53	0.00236	rpsE	30S ribosomal protein S5
bamA (DEJ70_00430)	CP031221	complement(80373..82703)	0.6	1.52	1.89e-06	bamA	outer membrane protein assembly factor BamA
DEJ70_03750	CP031221	complement(783867..785378)	0.6	1.51	0.00093		HlyD family type I secretion periplasmic adaptor subunit
virB9_1 (DEJ70_04585)	CP031221	complement(958374..959159)	0.6	1.51	0.000371	virB9	P-type conjugative transfer protein VirB9/ type IV secretion system
DEJ70_05790	CP031221	1187745..1189208	0.59	1.51	3.86e-07		DegQ family serine endoprotease
DEJ70_04255	CP031221	complement(888107..889513)	-0.59	-1.5	1.26e-06		ankyrin repeat domain-containing protein
ltrA_42 (DEJ70_06265)	CP031221	complement(1284926..1286197)	-0.59	-1.51	0.01	ltrA_42	group II intron reverse transcriptase/maturase
DEJ70_02765	CP031221	563753..569683	-0.6	-1.51	2.88e-14		ankyrin repeat domain-containing protein	wAlbB_WO_like_island_01
DEJ70_02275	CP031221	457239..458012	-0.6	-1.52	0.00354		uracil-DNA glycosylase
DEJ70_01260	CP031221	238550..238846	-0.61	-1.52	0.03		type VI secretion protein / type IV secretion system
DEJ70_05120	CP031221	complement(1045770..1046090)	-0.61	-1.53	0.00834	rpsJ	30S ribosomal protein S10
DEJ70_04945	CP031221	1023575..1025257	-0.62	-1.54	0.03		site-specific recombinase	wAlbB_WO_like_island_02
DEJ70_01470	CP031221	290959..291276	-0.62	-1.54	0.000199		hypothetical protein
rnpB (DEJ70_01630)	CP031221	327322..327670	-0.67	-1.59	0.00015	rnpB	RNase_P_RNA / ncRNA / RNase P RNA component class A (RNA Polymerase)
DEJ70_01155	CP031221	216331..216903	-0.68	-1.6	0.01		NifU family protein
DEJ70_01350	CP031221	complement(271400..271669)	-0.69	-1.61	0.02		hypothetical protein
ltrA_43 (DEJ70_06480)	CP031221	complement(1332112..1333383)	-0.71	-1.63	0.00271	ltrA_43	group II intron reverse transcriptase/maturase
DEJ70_03300	CP031221	686430..686768	-0.7	-1.63	0.02	BamE	outer membrane protein assembly factor BamE
DEJ70_02210	CP031221	complement(445221..445958)	-0.75	-1.68	0.04	truA	tRNA pseudouridine(38-40) synthase TruA
DEJ70_00320	CP031221	60738..61526	-0.81	-1.75	0.04		TatD family hydrolase / Tat secretion system
DEJ70_02700	CP031221	complement(547530..547952)	-0.88	-1.84	0.01		hypothetical protein
DEJ70_00480	CP031221	complement(89416..89940)	-2.87	-7.29	0.00667		IS3 family transposase
DEJ70_01555	CP031221	complement(308969..310288)	-4.15	-17.79	1.48e-06		IS66 family transposase

## Sheet: 6h I vs 6h UI
Name	Chromosome	Region	Log₂ fold change	Fold change	P-value	Gene	Product	WO phage location	WO phage location
ssrS (DEJ70_02140)	CP031221	435734..435895	0.71	1.64	0.04	ssrS	6S RNA / ncRNA / 6S RNA is a regulator of sigma 70-dependent gene transcription
DEJ70_01545	CP031221	306792..307571	-0.59	-1.5	0.00673		SDR family oxidoreductase
DEJ70_07085	CP031221	complement(1464529..1465428)	-0.59	-1.5	0.00272		DMT family transporter
DEJ70_01190	CP031221	223861..224883	-0.59	-1.5	2.17e-06		aspartate-semialdehyde dehydrogenase
DEJ70_01255	CP031221	complement(236908..238485)	-0.59	-1.5	4.25e-07		lysine--tRNA ligase
DEJ70_00565	CP031221	complement(101824..103029)	-0.59	-1.51	0.01	ispD	2-C-methyl-D-erythritol 4-phosphate cytidylyltransferase
DEJ70_03695	CP031221	772169..772906	-0.59	-1.51	0.00109		ABC transporter ATP-binding protein
DEJ70_03310	CP031221	complement(687414..688943)	-0.59	-1.51	1.3e-06	MetRS	methionine--tRNA ligase
DEJ70_04830	CP031221	1001029..1001580	-0.61	-1.52	0.03		thiamine diphosphokinase
DEJ70_06185	CP031221	1270680..1271498	-0.6	-1.52	0.00701		kinase/pyrophosphorylase
DEJ70_05340	CP031221	1088426..1089013	-0.6	-1.52	0.00267		CvpA family protein
DEJ70_04390	CP031221	complement(916077..916870)	-0.6	-1.52	1.02e-06		hypothetical protein
DEJ70_07040	CP031221	1452148..1453101	-0.61	-1.53	0.00467		NAD(P)-dependent oxidoreductase
DEJ70_04035	CP031221	complement(844774..846051)	-0.62	-1.53	3.66e-06		adenylosuccinate synthase
lepB (DEJ70_04450)	CP031221	929848..930630	-0.61	-1.53	5.01e-06	lepB	signal peptidase I / SEC secretion system
DEJ70_07100	CP031221	complement(1470056..1470526)	-0.62	-1.53	5.15e-06		hypothetical protein
nusG (DEJ70_01795)	CP031221	356942..357778	-0.62	-1.53	8.54e-12	nusG	transcription termination
DEJ70_02125	CP031221	432829..433749	-0.61	-1.53	0		hypothetical protein - DnaJ_C chaperone protein
DEJ70_05370	CP031221	complement(1096148..1097104)	-0.62	-1.54	9.4e-07		hypothetical protein
DEJ70_03235	CP031221	672765..673949	-0.63	-1.55	0.000817	Rnd	ribonuclease D
DEJ70_03115	CP031221	complement(650171..650902)	-0.63	-1.55	0.000492		metal ABC transporter ATP-binding protein
DEJ70_01425	CP031221	complement(283884..284342)	-0.63	-1.55	0	rplM	50S ribosomal protein L13
DEJ70_01420	CP031221	complement(283435..283884)	-0.64	-1.56	6.99e-09	rpsI	30S ribosomal protein S9
DEJ70_01205	CP031221	complement(226675..228273)	-0.65	-1.57	0.02		iron ABC transporter permease
DEJ70_05835	CP031221	complement(1199503..1200447)	-0.65	-1.57	0.01		tail protein / phage late control D protein	wAlbB_prophageRegion_01	wAlbB_prophageRegion_01
DEJ70_06455	CP031221	complement(1323141..1324382)	-0.65	-1.57	0.000156		hypothetical protein
murD (DEJ70_02115)	CP031221	complement(429209..430741)	-0.66	-1.58	1.98e-05	murD	UDP-N-acetylmuramoyl-L-alanine--D-glutamate ligase
DEJ70_02380	CP031221	complement(482200..482667)	-0.66	-1.58	0.00133	bcp	thioredoxin-dependent thiol peroxidase
DEJ70_02790	CP031221	complement(578981..579901)	-0.66	-1.58	2.22e-16		Rpn family recombination-promoting nuclease/putative transposase
DEJ70_06750	CP031221	complement(1398223..1399158)	-0.67	-1.59	0.05		hypothetical protein
tpiA (DEJ70_05910)	CP031221	complement(1213618..1214349)	-0.67	-1.59	0.02	tpiA	triosephosphate isomerase
DEJ70_00950	CP031221	complement(178860..180134)	-0.69	-1.61	0.02		iron-containing alcohol dehydrogenase
DEJ70_05800	CP031221	1193719..1195044	-0.69	-1.61	0.000631		hypothetical protein
DEJ70_05205	CP031221	1060345..1061004	-0.69	-1.61	0.00629		TenA family transcriptional regulator
DEJ70_05090	CP031221	complement(1042664..1043014)	-0.69	-1.61	0.000119	rplV	50S ribosomal protein L22
DEJ70_04055	CP031221	complement(850200..850793)	-0.7	-1.63	0.02		YihA family ribosome biogenesis GTP-binding protein
DEJ70_07055	CP031221	1457021..1458010	-0.7	-1.63	0.00199		phytanoyl-CoA dioxygenase
DEJ70_01410	CP031221	282278..282985	-0.73	-1.66	0.00933		pyridoxine 5'-phosphate synthase
DEJ70_03325	CP031221	complement(690812..692215)	-0.73	-1.66	0.000187		2-nitropropane dioxygenase
DEJ70_02390	CP031221	complement(483642..484664)	-0.74	-1.67	0.01		UDP-N-acetylglucosamine--N-acetylmuramyl-(pentapeptide) pyrophosphoryl-undecaprenol N-acetylglucosamine transferase
prmC (DEJ70_01750)	CP031221	complement(348347..349198)	-0.75	-1.69	0.02	prmC	peptide chain release factor N(5)-glutamine methyltransferase
ltrA_49 (DEJ70_07005)	CP031221	complement(1441296..1442567)	-0.76	-1.69	0.00429	ltrA_49	group II intron reverse transcriptase/maturase
DEJ70_02465	CP031221	complement(496147..497376)	-0.76	-1.69	1.59e-10		hypothetical protein
DEJ70_01880	CP031221	379362..379910	-0.76	-1.7	0.000959		ankyrin repeat domain-containing protein
DEJ70_06670	CP031221	1377323..1378594	-0.77	-1.7	6.05e-11		AAA family ATPase
DEJ70_01960	CP031221	complement(396270..398594)	-0.77	-1.71	0.00286		ankyrin repeat domain-containing protein
ubiB (DEJ70_03110)	CP031221	complement(648753..650174)	-0.78	-1.71	3.2e-05	ubiB	2-polyprenylphenol 6-hydroxylase
DEJ70_02765	CP031221	563753..569683	-0.78	-1.72	0		ankyrin repeat domain-containing protein	wAlbB_WO_like_island_01	wAlbB_WO_like_island_01
DEJ70_05920	CP031221	1214524..1215318	-0.79	-1.73	0.0072	rsmA	16S rRNA (adenine(1518)-N(6)/adenine(1519)-N(6))-dimethyltransferase RsmA
DEJ70_06965	CP031221	1433142..1434590	-0.79	-1.73	1.93e-05		cation:proton antiporter
DEJ70_06680	CP031221	1380329..1382152	-0.82	-1.76	1.08e-07		hypothetical protein
DEJ70_00470	CP031221	complement(88418..88939)	-0.83	-1.78	0.00973		hypothetical protein
ltrA_43 (DEJ70_06480)	CP031221	complement(1332112..1333383)	-0.85	-1.8	0.000293	ltrA_43	group II intron reverse transcriptase/maturase
DEJ70_07050	CP031221	1455346..1457016	-0.87	-1.82	4.08e-09		hypothetical protein
DEJ70_02845	CP031221	595617..595907	-0.87	-1.83	0.00109		twin-arginine translocase subunit TatB / Tat secretion system
DEJ70_06675	CP031221	1378880..1380235	-0.87	-1.83	0		ankyrin repeat domain-containing protein	wAlbB_WO_like_island_03	wAlbB_WO_like_island_03
ybeY (DEJ70_01665)	CP031221	complement(333380..333838)	-0.89	-1.85	0.00891	ybeY	rRNA maturation RNase YbeY
DEJ70_02445	CP031221	complement(493469..494098)	-0.89	-1.86	0.02		oxidoreductase NAD-binding domain protein
DEJ70_00320	CP031221	60738..61526	-0.89	-1.86	0.02		TatD family hydrolase / Tat secretion system
DEJ70_06130	CP031221	complement(1256585..1257606)	-0.95	-1.94	0.00228		hypothetical protein
DEJ70_02385	CP031221	482731..483657	-1.14	-2.2	5.76e-07		glutathione synthase
DEJ70_02700	CP031221	complement(547530..547952)	-1.3	-2.46	0.000117		hypothetical protein
ltrA_28 (DEJ70_03915)	CP031221	complement(820232..821524)	-1.71	-3.28	0.04	ltrA_28	group II intron reverse transcriptase/maturase
DEJ70_01830	CP031221	complement(370260..370493)	-2.13	-4.39	0.01		hypothetical protein
DEJ70_03570	CP031221	complement(746974..747678)	-2.34	-5.07	0.000749		transposase

## Sheet: 24h I vs 24h UI
Name	Chromosome	Region	Log₂ fold change	Fold change	P-value	Gene	Product	WO phage location
DEJ70_02160	CP031221	437678..438355	1.63	3.1	0.04		O-methyltransferase
DEJ70_07130	CP031221	complement(1476726..1477592)	1.45	2.74	0.000554		tetratricopeptide repeat protein
DEJ70_04820	CP031221	999736..1000605	1.23	2.34	0.00297		SPFH domain-containing protein
ltrA_20 (DEJ70_03255)	CP031221	677891..679162	1.17	2.25	0.000602	ltrA_20	group II intron reverse transcriptase/maturase
ltrA_1 (DEJ70_00085)	CP031221	17751..19022	1.05	2.07	0.02	ltrA_1	group II intron reverse transcriptase/maturase
DEJ70_04725	CP031221	complement(983379..983942)	0.91	1.88	0.00132		hypothetical protein
DEJ70_00500	CP031221	90925..91719	0.78	1.72	0.03		diaminopimelate epimerase
DEJ70_06615	CP031221	1362797..1364050	0.77	1.7	0.04		sodium:proton antiporter
DEJ70_04620	CP031221	complement(964788..966245)	0.74	1.67	0.00524		TrkH family potassium uptake protein
DEJ70_03195	CP031221	complement(665295..666791)	0.71	1.63	0.02		cation:proton antiporter
DEJ70_01735	CP031221	347037..347636	0.68	1.6	0.03		BON domain-containing protein
DEJ70_00535	CP031221	complement(95245..96093)	0.66	1.59	0.03		hypothetical protein
DEJ70_06070	CP031221	complement(1245696..1246145)	0.64	1.56	0.02	smpB	SsrA-binding protein SmpB
DEJ70_01500	CP031221	complement(296512..299010)	0.62	1.54	0.02		hypothetical protein
DEJ70_05570	CP031221	1147782..1148441	0.62	1.54	0.00964		Tim44 domain-containing protein
DEJ70_06530	CP031221	complement(1345316..1346578)	-0.59	-1.51	0.02		MFS transporter / Major Facilitator Superfamily / type IV secretion system
DEJ70_00205	CP031221	39020..39898	-0.59	-1.51	0.00131		4-hydroxy-tetrahydrodipicolinate synthase
DEJ70_02770	CP031221	569947..574443	-0.61	-1.53	0.00143		tetratricopeptide repeat protein
DEJ70_03495	CP031221	complement(729335..731095)	-0.63	-1.55	0.02		DnaJ domain-containing protein
DEJ70_00565	CP031221	complement(101824..103029)	-0.64	-1.56	0.04	ispD	2-C-methyl-D-erythritol 4-phosphate cytidylyltransferase
DEJ70_00600	CP031221	109614..110306	-0.67	-1.59	0.03		inositol monophosphatase family protein
DEJ70_04190	CP031221	complement(876072..877085)	-0.68	-1.6	0.03	obgE	GTPase ObgE
DEJ70_05610	CP031221	complement(1154634..1155701)	-0.68	-1.61	0.01		quinone-dependent dihydroorotate dehydrogenase
DEJ70_01225	CP031221	231050..231916	-0.71	-1.64	0.000153		cytochrome c1
DEJ70_05060	CP031221	complement(1040446..1040763)	-0.77	-1.71	0.02	rplX	50S ribosomal protein L24
DEJ70_05615	CP031221	complement(1155773..1156570)	-0.79	-1.72	0.02		hypothetical protein
DEJ70_05070	CP031221	complement(1041141..1041371)	-0.8	-1.74	0.05	rpsQ	30S ribosomal protein S17
DEJ70_01420	CP031221	complement(283435..283884)	-0.81	-1.75	1.45e-09	rpsI	30S ribosomal protein S9
DEJ70_00395	CP031221	71285..71986	-0.81	-1.76	0.03		ATP-binding cassette domain-containing protein
DEJ70_06040	CP031221	1240678..1241091	-0.81	-1.76	0.000532		hypothetical protein
DEJ70_04205	CP031221	complement(878674..879672)	-0.84	-1.79	0.01	murC	recombinase zinc beta ribbon domain-containing protein
tuf_2 (DEJ70_05125)	CP031221	complement(1046105..1047277)	-0.85	-1.8	6.98e-05	tuf_2	elongation factor Tu
dnaJ (DEJ70_04285)	CP031221	897900..899018	-0.88	-1.84	0.00279	dnaJ	molecular chaperone DnaJ
tuf_1 (DEJ70_01780)	CP031221	355475..356647	-0.9	-1.86	4.36e-05	tuf_1	elongation factor Tu
glpX (DEJ70_03680)	CP031221	complement(769053..769976)	-0.93	-1.9	0.000263	glpX	class II fructose-bisphosphatase
ltrA_42 (DEJ70_06265)	CP031221	complement(1284926..1286197)	-0.96	-1.94	0.000665	ltrA_42	group II intron reverse transcriptase/maturase
ltrA_49 (DEJ70_07005)	CP031221	complement(1441296..1442567)	-1.01	-2.01	0.000885	ltrA_49	group II intron reverse transcriptase/maturase
ltrA_43 (DEJ70_06480)	CP031221	complement(1332112..1333383)	-1.04	-2.05	0.000174	ltrA_43	group II intron reverse transcriptase/maturase
DEJ70_06515	CP031221	complement(1340519..1341772)	-1.25	-2.38	0.01		sodium:proton antiporter
DEJ70_05945	CP031221	1221578..1221892	-1.32	-2.49	0.00104	rpsP	30S ribosomal protein S16
DEJ70_05075	CP031221	complement(1041364..1041567)	-1.35	-2.55	0.04	rplW	50S ribosomal protein L29
DEJ70_05050	CP031221	complement(1039582..1039890)	-1.74	-3.34	0.03	rpsN	30S ribosomal protein S14
DEJ70_04465	CP031221	complement(932835..933221)	-2.03	-4.08	0.00139		iron-sulfur cluster assembly accessory protein
DEJ70_05485	CP031221	1125404..1125895	-2.04	-4.12	0.02	mutS	DNA mismatch repair protein MutS
